# Supplementary material for: Lung Ultrasound in the Evaluation of Lung Disease Severity in Children with Clinically Stable Cystic Fibrosis: A Prospective Cross-Sectional Study
Source: J Clin Med. 2023 Apr 24;12(9):3086. doi: 10.3390/jcm12093086 (PMC10179222; doi:10.3390/jcm12093086)
Supplement: Supplementary file 1 [file jcm-12-03086-s001.zip]

Archive with 1 entries (1 files):
- jcm-2193021-supplementary.pdf
